# Supplementary material for: Plasma and urinary extracellular vesicles as a source of RNA biomarkers for prostate cancer in liquid biopsies
Source: Front Mol Biosci. 2023 Feb 3;10:980433. doi: 10.3389/fmolb.2023.980433 (PMC9935579; doi:10.3389/fmolb.2023.980433)
Supplement: Supplementary file 1 [file Table2.XLSX]

## Sheet: Hoja1
Table S2. RNAs that are overexpressed in PC tissues, present in PreOp urinary EVs and decreased after the surgery.
Gene name	T vs N log2FC	T vs N adj. P	BH corrected P	PreOpU vs PostOpU log2FC	PreOpU vs PostOp U adj. P	BH corrected P
mRNAs
IGF1R	1.02635	1.64591e-06	1.64591e-06	1.84395	0.0336606	0.0521531
ODC1	2.16772	1.23453e-12	1.23453e-12	1.86565	0.031149	0.0482616
MLEC	1.28503	1.04592e-13	1.04592e-13	1.97603	0.034412	0.0533173
FOXA1	3.08084	0.000195807	0.000195807	2.087	0.0311837	0.0483154
ANKRD9	3.83546	0.00512754	0.00512754	2.17447	0.00546728	0.0663487
MXD4	3.85755	4.22011e-17	4.22011e-17	2.34358	0.034412	0.0533173
TGM4	6.78319	7.05933e-18	7.05933e-18	2.35825	0.0476251	0.0737894
TRIM28	1.493	0.000158692	0.000158692	2.36058	0.037087	0.0574618
NFIX	1.90109	4.7351e-07	4.7351e-07	2.37297	0.0233587	0.0361914
RBM47	2.73835	1.35645e-08	1.35645e-08	2.48322	0.00917395	0.0142139
DISP2	1.12747	0.00997215	0.00997215	2.56363	0.0493517	0.0764644
NWD1	3.25918	1.20427e-07	1.20427e-07	2.59296	0.0178964	0.0277284
NCDN	2.10557	2.22645e-08	2.22645e-08	2.63886	0.0422305	0.065431
YJEFN3	2.21669	0.00453761	0.00453761	2.63911	0.0295602	0.0458
ABHD2	1.82408	7.5723e-11	7.5723e-11	2.64002	0.045972	0.0712281
TTLL12	3.301	1.47427e-16	1.47427e-16	2.64696	0.0394657	0.0611474
NKX3-1	2.76244	4.66525e-05	4.66525e-05	2.67071	0.0119904	0.0185776
LSS	1.46181	3.67746e-06	3.67746e-06	2.67744	0.0495516	0.0767742
PCDH1	3.24575	2.65341e-14	2.65341e-14	2.68742	0.0311837	0.0483154
UPF1	2.01647	1.07942e-06	1.07942e-06	2.68965	0.031149	0.0482616
PMEPA1	2.8525	5.35448e-16	5.35448e-16	2.71761	0.00203495	0.00315291
LTBP3	1.78643	0.00287946	0.00287946	2.78012	0.034412	0.0533173
TOM1L2	1.51002	7.488e-06	7.488e-06	2.79088	0.0459922	0.0712593
TMEM87A	1.04699	7.48716e-11	7.48716e-11	2.80072	0.032759	0.0507562
HLCS	1.42832	3.09525e-16	3.09525e-16	2.85191	0.0478054	0.0740687
CORO1B	4.02059	4.39204e-08	4.39204e-08	2.85875	0.0411272	0.0637217
PIEZO1	2.20401	3.51768e-06	3.51768e-06	2.87586	0.0233587	0.0361914
CLCN3	1.10487	6.75783e-09	6.75783e-09	2.89764	0.0178964	0.0277284
PKP1	3.13484	0.00114863	0.00114863	2.9258	0.0233587	0.0361914
GCNT2	1.11424	0.0152948	0.0152948	3.01538	0.0168552	0.0261151
MAGT1	1.02021	9.13719e-09	9.13719e-09	3.02124	0.0477663	0.0740082
TAPBP	1.3159	3.96498e-05	3.96498e-05	3.02593	0.0265646	0.0411587
DBI	1.7189	1.7171e-12	1.7171e-12	3.03334	0.0199458	0.0309036
SIN3B	1.56159	4.5303e-05	4.5303e-05	3.09173	0.0258066	0.0399842
XBP1	2.66726	3.43754e-21	3.43754e-21	3.13515	0.0156557	0.0242566
TFF3	3.61476	2.39463e-14	2.39463e-14	3.16447	0.0390414	0.06049
SCAMP2	1.28484	4.88704e-06	4.88704e-06	3.19385	0.0286016	0.0443147
PPM1H	2.89942	2.24679e-10	2.24679e-10	3.22851	0.0306617	0.0475066
ELAPOR1	3.035	3.58251e-05	3.58251e-05	3.23097	0.016601	0.0257212
CDYL2	1.01774	4.89633e-06	4.89633e-06	3.24334	0.0199458	0.0309036
SOAT1	1.56808	2.98073e-10	2.98073e-10	3.27069	0.0143824	0.0222838
MSMB	2.76527	0.00919176	0.00919176	3.27871	0.00187634	0.00290716
PTPRN2	2.20843	2.73681e-14	2.73681e-14	3.28231	0.0306617	0.0475066
CHPF	2.41497	1.96342e-08	1.15583e-06	3.28497	0.0332102	0.0514552
SLC30A4	2.16023	1.54693e-06	1.54693e-06	3.30247	0.0155633	0.0241134
PCED1A	1.57952	3.1393e-06	3.1393e-06	3.35349	0.0451119	0.0698954
LAMA5	3.49104	6.3204e-05	6.3204e-05	3.37905	0.00588564	0.00911908
PLPP5	1.94106	2.10392e-09	2.10392e-09	3.38125	0.027298	0.0422949
HYOU1	2.27017	3.81487e-12	3.81487e-12	3.42187	0.0129891	0.0201251
EGR3	1.35577	0.00107565	0.00107565	3.46459	0.0168552	0.0261151
MAZ	3.36793	1.63089e-20	1.63089e-20	3.53585	0.000127305	0.000197244
VPS26B	3.05634	2.08079e-05	2.08079e-05	3.59017	0.0269564	0.0417656
GPAA1	2.55544	3.28598e-07	3.28598e-07	3.59276	0.0124241	0.0192497
BEND4	4.61784	1.94549e-24	1.94549e-24	3.63339	0.00305418	0.00473208
MEX3D	1.69145	4.48123e-07	4.48123e-07	3.73261	0.00526884	0.00816343
ABCA2	3.54099	2.19274e-09	2.19274e-09	3.76538	0.00113327	0.00175586
H2AJ	1.77091	1.14606e-13	1.14606e-13	3.77624	0.000989398	0.00153295
ADAMTSL1	2.74605	4.24402e-09	4.24402e-09	3.91279	0.0143824	0.0222838
AMD1	2.00235	2.77734e-22	2.77734e-22	3.96851	0.00110826	0.00171711
SEC14L2	3.72734	1.83107e-12	1.83107e-12	4.02221	0.00920607	0.0142637
GLO1	1.4718	3.16128e-13	3.16128e-13	4.07136	0.00398259	0.00617054
LCP1	1.42089	0.000342187	0.000342187	4.28987	0.000749018	0.00116051
COQ6	3.68741	5.50093e-24	4.23047e-05	4.2983	8.72294e-05	0.000135151
miRNAs
miR-375-3p	2.89712	0.000150962	0.000150962	1.45412	0.00321972	0.00530144
miR-92a-1-5p	1.73262	0.000794924	0.000794924	2.89712	0.000150962	0.000150962
piRNAs
piR28004	4.33169	0	0	6.46898	0.00177059	0.00497771
lncRNAs
CHASERR	1.03076	7.69097e-08	7.69497e-08	3.38041	0.0121156	0.0269568
LINC00662	1.65227	7.94816e-07	2.23902e-11	3.05955	0.0194654	0.0433099
lnc-LTBP3-11	1.9893	0.00148207	0.00148284	3.61111	0.0391345	0.0870729
